# Supplementary material for: Gut Bacterial Communities of Dendroctonus valens and D. mexicanus (Curculionidae: Scolytinae): A Metagenomic Analysis across Different Geographical Locations in Mexico
Source: Int J Mol Sci. 2018 Aug 30;19(9):2578. doi: 10.3390/ijms19092578 (PMC6164411; doi:10.3390/ijms19092578)
Supplement: Supplementary file 1 [file ijms-19-02578-s001.zip]

Archive with 11 entries (8 files):
- Supplementary Material/
- Supplementary Material/Table S1.xlsx
- __MACOSX/
- __MACOSX/Supplementary Material/
- __MACOSX/Supplementary Material/._Table S1.xlsx
- Supplementary Material/Table S2.xlsx
- __MACOSX/Supplementary Material/._Table S2.xlsx
- Supplementary Material/Table S3.xlsx
- __MACOSX/Supplementary Material/._Table S3.xlsx
- Supplementary Material/Table S4.xlsx
- __MACOSX/Supplementary Material/._Table S4.xlsx
