# Supplementary material for: Gut Bacterial Communities of Dendroctonus valens and D. mexicanus (Curculionidae: Scolytinae): A Metagenomic Analysis across Different Geographical Locations in Mexico
Source: Int J Mol Sci. 2018 Aug 30;19(9):2578. doi: 10.3390/ijms19092578 (PMC6164411; doi:10.3390/ijms19092578)
Supplement: Supplementary file 1 [file ijms-19-02578-s001.zip › Supplementary Material/Table S1.xlsx]

## Sheet: Hoja1
Table S1. Localities and geographic references of Dendroctonus valens and D. mexicanus
Localities	Latitude	Longitude	Altitude (m)
Los Bancos, Pueblo Nuevo municipality, Durango *+	23° 39´	105° 44´	2686
Las Güilotas, Gomez Farias municipality, Jalisco *	19° 51´	103° 23´	1908
El Cipres, Tingambato municipality, Michoacan *+	19° 30´	101° 54´	2074
Tlalnepantla municipality, Morelos *+	19° 1´	98° 59´	1906
Tochimilco municipality, Puebla +	18° 52´	98° 41´	2885
San Juan Luvina, San Pablo Macuiltianguis municipality, Oaxaca *+	17° 33'	96° 30'	2596
El Madroño, Landa de Matamoros municipality, Queretaro *+	21° 15´	99° 10´	1661
* D. valens, + D. mexicanus
