# Supplementary material for: Gut Bacterial Communities of Dendroctonus valens and D. mexicanus (Curculionidae: Scolytinae): A Metagenomic Analysis across Different Geographical Locations in Mexico
Source: Int J Mol Sci. 2018 Aug 30;19(9):2578. doi: 10.3390/ijms19092578 (PMC6164411; doi:10.3390/ijms19092578)
Supplement: Supplementary file 1 [file ijms-19-02578-s001.zip › Supplementary Material/Table S2.xlsx]

## Sheet: Table S2D. valens
	Table S2. Pairwise β-diversity comparison with unweighted (above the diagonal) and weighted (below the diagonal) UniFrac among six localities of Dendroctonus valens and D. mexicanus
	D. valens	JALISCO I	JALISCO II	DURANGO I	DURANGO II	MICHOACAN I	MICHOACAN II	MORELOS I	MORELOS II	OAXACA I	OAXACA II	QUERETARO I	QUERETARO II
	JALISCO I		0.067	0.001	0.001	0.001	0.001	0.001	0.001	0.001	0.001	0.001	0.001
	JALISCO II	1		0.001	0.001	0.001	0.001	0.001	0.001	0.001	0.001	0.001	0.001
	DURANGO I	0.88	0.99		0.24	0.16	0.13	0.001	0.001	0.02	0.34	0.001	0.001
	DURANGO II	0.89	0.93	1		0.03	0.02	0.001	0.001	0.16	0.1	0.01	0.06
	MICHOACAN I	1	0.82	0.988	0.99		0.09	0.02	0.02	0.001	0.04	0.02	0.04
	MICHOACAN II	1	0.77	0.974	0.93	0.412		0.15	0.001	0.001	0.11	0.001	0.001
	MORELOS I	0.935	1	0.859	0.82	0.98	0.995		0.08	0.001	0.001	0.001	0.001
	MORELOS II	0.996	0.88	0.97	0.99	0.998	0.989	0.833		0.001	0.001	0.001	0.001
	OAXACA I	1	0.98	0.975	0.93	0.998	0.958	0.967	0.998		0.07	0.01	0.06
	OAXACA II	1	0.98	0.938	0.97	0.985	0.836	0.83	0.896	0.862		0.01	0.01
	QUERETARO I	0.991	0.78	0.99	0.98	0.992	0.977	0.762	0.954	0.962	0.969		0.07
	QUERETARO II	0.993	0.97	0.992	1	0.996	0.995	0.976	0.987	0.999	0.992	0.987
	D. mexicanus	DURANGO I	DURANGO II	PUEBLA I	PUEBLA II	MICHOACAN I	MICHOACAN II	MORELOS I	MORELOS II	OAXACA I	OAXACA II	QUERETARO I	QUERETARO II
	DURANGO I		0.24	0.01	0.23	0.001	0.02	0.001	0.001	0.03	0.001	0.001	0.001
	DURANGO II	0.86		0.001	0.001	0.001	0.001	0.001	0.001	0.14	0.001	0.001	0.001
	PUEBLA I	0.711	0.613		0.13	0.001	0.001	0.001	0.001	0.001	0.001	0.001	0.001
	PUEBLA II	0.782	0.669	0.813		0.001	0.06	0.001	0.001	0.03	0.001	0.001	0.001
	MICHOACAN I	0.757	0.893	0.951	0.965		0.09	0.001	0.001	0.001	0.001	0.001	0.001
	MICHOACAN II	0.772	0.936	0.942	0.971	0.984		0.001	0.001	0.04	0.001	0.001	0.001
	MORELOS I	0.64	0.881	0.569	0.743	0.716	0.755		0.011	0.001	0.001	0.001	0.001
	MORELOS II	0.375	0.282	0.39	0.341	0.452	0.335	0.3		0.001	0.001	0.001	0.001
	OAXACA I	0.527	0.875	0.612	0.695	0.681	0.609	0.825	0.253		0.28	0.001	0.001
	OAXACA II	0.54	0.935	0.634	0.685	0.728	0.711	0.87	0.077	0.91		0.001	0.001
	QUERETARO I	0.881	1	0.699	0.787	0.902	0.92	0.9	0.266	0.895	0.951		0.07
	QUERETARO II	0.809	0.991	0.886	0.935	0.564	0.822	0.851	0.347	0.866	0.929	0.985
	Green: p ≤ 0.05; Yellow: p > 0.05
