# Supplementary material for: Gut Bacterial Communities of Dendroctonus valens and D. mexicanus (Curculionidae: Scolytinae): A Metagenomic Analysis across Different Geographical Locations in Mexico
Source: Int J Mol Sci. 2018 Aug 30;19(9):2578. doi: 10.3390/ijms19092578 (PMC6164411; doi:10.3390/ijms19092578)
Supplement: Supplementary file 1 [file ijms-19-02578-s001.zip › Supplementary Material/Table S3.xlsx]

## Sheet: Hoja1
	Table S3. Equations of Reduced Major Axis (RMA) between phylogenetic distance (unifrac distances) vs. geographical distance (GD), slopes (bRMA), confidence intervals 95%, and regression coefficients based on six geographical localities of each bark beetle, Dendroctonus valens and D. mexicanus
	Regression	RMA		CL (95%)			RMA		p
		y =bRMAx + b0					r2	r
	D. valens
	wU vs. GD	y = -2.03E - 07x + 0.177		(-2.54E-07 < bRMA< -1.53E-07)			0.012	0.109	p = 0.3
	uwU vs. GD	y = -3.25E - 07x + 0.792		(-4.04E-7 < bRMA < -2.46E-07)			0.051	0.225	p = 0.06
	D. mexicanus
	wU vs. GD	y = -1.99E - 07x + 0.2322		(-2.49E-07 < bRMA < 1.49E-07)			0.0005	0.07	p = 0.8
	uwU vs. GD	y = 2.81E - 07x + 0.5858		(2.11E-07 < bRMA < 3.51E-07)			0.013	0.11	p = 0.3
	wU = weighted UniFrac	uwU = unweighted UniFrac
