# Supplementary material for: Gut Bacterial Communities of Dendroctonus valens and D. mexicanus (Curculionidae: Scolytinae): A Metagenomic Analysis across Different Geographical Locations in Mexico
Source: Int J Mol Sci. 2018 Aug 30;19(9):2578. doi: 10.3390/ijms19092578 (PMC6164411; doi:10.3390/ijms19092578)
Supplement: Supplementary file 1 [file ijms-19-02578-s001.zip › Supplementary Material/Table S4.xlsx]

## Sheet: Dendroctonus valens
Tabla S4: Strict core bacteriome shared among localities of Dendroctonus valens and D. mexicanus
D. valens	Durango	Jalisco	Michoacan	Morelos	Oaxaca	Queretaro
Carnobacterium	✔	✔	✔	✔	✔	✔
Citrobacter	✔	✔	✔	✔	✔	✔
Hafnia	✔	✔	✔	✔	✔	✔
Klebsiella	✔	✔	✔	✔	✔	✔
Enterobacter	✔	✔	✔	✔	✔	✔
Pantoea	✔	✔	✔	✔	✔	✔
Providencia	✔	✔	✔	✔	✔	✔
Pseudomonas	✔	✔	✔	✔	✔	✔
Rahnella	✔	✔	✔	✔	✔	✔
Serratia	✔	✔	✔	✔	✔	✔
Paracoccus	✖	✖	✔	✖	✖	✖
Pectobacterium	✔	✖	✖	✖	✖	✔
Yersinia	✔	✔	✖	✔	✖	✔
Paenibacillus	✖	✖	✔	✔	✔	✖
Stenotrophomonas	✖	✖	✔	✔	✖	✔
Aeromonas	✖	✖	✔	✖	✖	✖
Lactococcus	✔	✖	✔	✔	✔	✔
Ralstonia	✔	✔	✔	✔	✖	✖
Paracoccs	✖	✖	✔	✖	✖	✖
Miothermus	✖	✖	✔	✔	✖	✖
Raoutella	✖	✖	✖	✔	✖	✖
Streptococcus	✔	✖	✖	✔	✔	✖
D. mexicanus	Durango	Puebla	Michoacan	Morelos	Oaxaca	Queretaro
Erwinia	✔	✔	✔	✔	✔	✔
Yokenella	✔	✔	✔	✔	✔	✔
Enterobacter	✔	✔	✔	✔	✔	✔
Pantoea	✔	✔	✔	✔	✔	✔
Providencia	✔	✔	✔	✔	✔	✔
Pseudomonas	✔	✔	✔	✔	✔	✔
Rahnella	✔	✔	✔	✔	✔	✔
Serratia	✔	✔	✔	✔	✔	✔
Klebsiella	✖	✔	✔	✔	✔	✔
Ralstonia	✔	✔	✔	✔	✖	✔
Acinetobacter	✔	✖	✔	✔	✔	✖
Paenibacillus	✖	✔	✔	✔	✖	✔
Stenotrophomonas	✖	✔	✔	✔	✖	✔
Carnobacterium	✖	✔	✔	✔	✖	✔
Prescence:	✔
Abscence:	✖
